# Supplementary material for: Virus-induced RGMa expression drives neurodegeneration in HTLV-1–associated myelopathy
Source: JCI Insight. 2025 Apr 24;10(11):e184530. doi: 10.1172/jci.insight.184530 (PMC12220939; doi:10.1172/jci.insight.184530)
Supplement: Supporting data values [file jciinsight-10-184530-s063.xlsx]

## Sheet: Fig.1A
HD- PBMC	HAM- PBMC
7.21	28.98
4.57	17.59
6.6	13.02
6.29	18.48
4.95	24.29
4.67	13.17
7.65	4.16

## Sheet: Fig.1B
HAM-PBMC	-	+	+	+	+
Antibody	-	10µg/ml Normal IgG	0.1µg/ml Mogamulizmab	1µg/ml Mogamulizmab	10µg/ml Mogamulizmab
	11.633	64.765	71.633	59.464	53.56
	22.355	61.813	57.175	48.5	37.837
	37.238	96.572	102.958	84.404	67.657
		68.052	71.831	73.459	69.041
		69.273	69.855	61.948	55.436
		84.157	82.006	77.645	72.18
		104.738	93.983	96.715	87.471
		96.017	89.506	71.715	67.82
		99.622	88.11	88.75	83.983

## Sheet: Fig.1C
HD CD4+	HAM CD4+	Non HAM infected cells	Acute ATL infected cells
-1.16559	5.6906	-0.8742	-0.11618
-1.09092	3.79153	-0.9697	-0.72034
0.180744	2.08962	1.63565	-0.8857
1.02593	1.76788	-0.0287
		-0.9833

## Sheet: Fig.1D
OMG			MAG			RANT4			WNT5A
HD CD4+	HAM CD4+		HD CD4+	HAM CD4+		HD CD4+	HAM CD4+		HD CD4+	HAM CD4+
0.247	0.366		-0.064	-0.08		-0.004	-0.036		-0.191	-0.434
-0.836	1.016		-0.287	0.125		0.103	0.127		-0.198	0.506
0.535	0.052		0.399	-0.46		0.041	-0.185		0.27	-0.258
-0.489	1.53		0	-0.22		0.056	-0.044		0.299	-0.349

## Sheet: Fig.1E
HD CD4+	HAM CD4+	Acute ATL
2.73972	-3.49264	1.68898
2.63552	-0.734171	-3.18209
0.799733	-2.07394	1.03566
	-2.14264	2.50799

## Sheet: Fig.2A
HD CD4+	HAM CD4+
1.05	81.91
0.42	40.16
0.89	2.45
2.3	27.78
1.01	46.75
3.35	4.98

## Sheet: Fig.2C
Normal IgG		Anti RGMa
CD3+CD4+CCR4-	CD3+CD4+CCR4+	CD3+CD4+CCR4-	CD3+CD4+CCR4+
0.067	0.053	0.4	1.34
1.47	1.55	2.32	7.85
0.21	0.035	0.56	0.88
0.19	0.13	0.78	1.59
1.09	3.02	1.82	5.72
0.76	0.36	0.87	0.96
0.66	0.29	0.68	1.82
0.9	0.46	2.87	3.71

## Sheet: Fig.2D
HD CD3+CD4+CCR4+ cells	HAM CD3+CD4+CCR4+ cells
0.45	1.34
0.32	7.85
0.064	0.88
0.12	1.59
0.2	5.72
	0.96
	1.82
	3.71
HD CD3+CD4+CCR4+ cells	HAM CD3+CD4+CCR4+ cells
0.45	1.34
0.32	7.85
0.064	0.88
0.12	1.59
0.2	5.72
	0.96
	1.82
	3.71

## Sheet: Fig.3A
Relative expression of Tax mRNA					Relative expression of HBZ mRNA					Relative expression of RGMA mRNA
0hr	24hr	48hr	72hr		0hr	24hr	48hr	72hr		0hr	24hr	48hr	72hr
9.09	5173.41	1831.22	403.65		4.797	24.98	12.62	4.25		11.82	87.97	48.17	34.8
1.59	11520.7	5380.71	2495.51		16.1	16.4	4.36	0.68		3.47	47.16	44.02	31.56
76.343	101708	42467.1	34719.8		24.251	25.073	15.877	11.288		80.975	77.814	23.723	19.984
2.212	4397.69	216.654	71.191		11.734	11.543	5.812	5.829		13.593	96.961	18.594	16.063
1.41	8442.05	11003.9	10025.6		15.61	5.94	7.35	8.87		4.23	18.02	16.02	11.55
13.72	26928.4	32769.1	17373.2		14.61	10.4	12.48	9.19		25.56	50.98	27.63	17.15
1.127	4103.46	679.057	125.279		13.296	18.692	11.389	9.708		24.795	162.119	63.882	56.55

## Sheet: Fig.3B
RGMa/RPL19
0hr	12hr	24hr	48hr	72hr
1.03117	4.83759	21.6949	18.2432	23.2521
1.11674	5.51855	25.0075	25.0075	46.8277
0.849266	5.38627	22.8527	29.2282	31.8968

[truncated: 6 more sheets: Fig.3C, Fig.4A, Fig.4B, Fig.5A, Fig.5B, Supplementary Fig.]
